# Supplementary material for: Convolutional Neural Network Addresses the Confounding Impact of CT Reconstruction Kernels on Radiomics Studies
Source: Tomography. 2021 Dec 3;7(4):877–92. doi: 10.3390/tomography7040074 (PMC8707549; doi:10.3390/tomography7040074)
Supplement: Supplementary file 1 [file tomography-07-00074-s001.zip]

Archive with 1 entries (1 files):
- tomography-1373683-supplementary.pdf
